# Supplementary material for: Methylation‐associated miR‐193b silencing activates master drivers of aggressive prostate cancer
Source: Mol Oncol. 2019 Jul 19;13(9):1944–58. doi: 10.1002/1878-0261.12536 (PMC6717747; doi:10.1002/1878-0261.12536)
Supplement: Supplementary file 6 — Table S2. Primer information for the PrimePCR Assays. [file MOL2-13-1944-s006.xlsx]

## Sheet: Table S2_v1
Table S2 Primer information for the PrimePCR Assays (provided by Bio-Rad)
Gene Symbol	Unique Assay Id
ANLN	qHsaCED0041976
ASPM	qHsaCID0016765
AURKA	qHsaCID0022123
BIRC5	qHsaCED0001615
BUB1	qHsaCID0021605
CCNA2	qHsaCID0017452
CCNB1	qHsaCID0010571
CCNB2	qHsaCID0006121
CDC20	qHsaCID0012637
CDC45	qHsaCED0036357
CDCA5	qHsaCED0056539
CDK1	qHsaCID0036777
CDKN3	qHsaCID0010035
CENPF	qHsaCID0008794
CENPM	qHsaCED0005048
CEP55	qHsaCID0036575
CKS2	qHsaCID0006330
DLGAP5	qHsaCID0009910
FOXM1	qHsaCED0043353
GAPDH	qHsaCED0038674
HMGB2	qHsaCED0046173
HMMR	qHsaCED0036330
KIF20A	qHsaCID0014996
KIAA0101	qHsaCED0019849
KIF23	qHsaCID0017195
MELK	qHsaCID0010246
MRPS7	qHsaCED0004784
NCAPG	qHsaCID0006414
NUBP2	qHsaCED0005008
NUP160	qHsaCID0010445
NUSAP1	qHsaCID0016964
PBK	qHsaCID0014389
POLK	qHsaCID0010388
POLQ	qHsaCID0018136
PPIA	qHsaCED0038620
PRC1	qHsaCED0048398
PTTG1	qHsaCID0038120
RACGAP1	qHsaCID0011308
SHMT2	qHsaCED0047519
TACC3	qHsaCED0005459
TK1	qHsaCED0046501
TOP2A	qHsaCID0006279
TTK	qHsaCID0012347
TYMS	qHsaCID0011569
UBE2C	qHsaCED0036830
UBE2T	qHsaCID0011482
UHRF1	qHsaCID0009839
YIF1B	qHsaCED0046476
